# Supplementary material for: One Material-Opposite Triboelectrification: Molecular Engineering Regulated Triboelectrification on Silica Surface to Enhance TENG Efficiency
Source: Molecules. 2023 Jul 26;28(15):5662. doi: 10.3390/molecules28155662 (PMC10420044; doi:10.3390/molecules28155662)
Supplement: Supplementary file 1 [file molecules-28-05662-s001.zip]

Archive with 2 entries (2 files):
- Suporting Information.pdf
- Video S1.mp4
